# Supplementary material for: Cryolipolysis-induced abdominal fat change: Split-body trials
Source: PLoS One. 2020 Dec 29;15(12):e0242782. doi: 10.1371/journal.pone.0242782 (PMC7771684; doi:10.1371/journal.pone.0242782)
Supplement: S2 File — (XLSX) [file pone.0242782.s003.xlsx]

## Sheet: Sheet1
ID	Birth	Age	Sex	Date1	Wt1	W1	VAT1	VAT1_L	VAT1_R	SAT1	SAT1_L	SAT1_R	VAT3	VAT_L3	VAT_R3	SAT3	SAT_L3	SAT_R3	BFM1	BMI1	PBF1	WHR1	Date2	Wt2	W2	BFM2	BMI2	PBF2	WHR2	Q1_1	Q2_1	Q3_1	Q4_1	Q5_1	Q6_1	Q7_1	Q8_1	Q9_1	Q10_1	Q11_1	Q12_1	Date3	Wt3	W3	BFM3	BMI3	PBF3	WHR3	Q1_2
101800971	19890328	29	1	20181129	89.8	93.5	96.9	49.583	47.317	160.1	81.4302	78.6698	86.7	44.8222	41.8779	156.5	78.3428	78.1571	22.1	27.8	24.6	0.92	20190115	88.9	93.5	21.3	27.5	24	0.91	2	3	2	2	2	2	3	3	2	3	1	1	20190305	89.4	93	21	27.7	23.5	0.88	2
101700625	19790709	39	1	20181210	66.6	85.2	101.5	50.75	50.75	140.7	71.2245	69.4755	99.8	49.489	50.3104	173.3	86.5687	86.7313	16.8	22.2	25.3	0.9	20190125	68.6	83	17.2	22.9	25	0.91	2	3	2	1	3	2	3	1	3	2	1	1	20190313	69	86.5	18	23	26	0.89	2
101800968	19890223	29	1	20181128	78.5	97.5	125.1	63.9419	61.158	310.2	162.983	141.217	133.3	67.6935	65.6064	315.5	159.17	156.33	28	28.4	35.7	0.94	20190122	80.3	98	30.3	29	37.8	0.98	2	2	2	3	3	2	3	3	3	3	3	3	20190306	78	97.5	28.7	28.2	36.8	0.98	2
30802718	19800130	38	1	20181128	71.3	87	62.2	30.7233	31.4767	229.6	112.691	116.909	52.1	24.3995	27.7005	222.9	108.493	114.407	22.5	25.9	31.5	0.91	20190115	71.8	87	20.7	26.1	28.8	0.89	3	3	2	2	3	3	3	3	3	3	1	1	20190227	72.1	87.5	21.5	26.2	29.8	0.9	1
101800981	19950107	23	1	20181203	74.3	97	41	20.5855	20.4144	295.7	153.156	142.544	49.7	18.2031	31.4969	318.2	162.031	156.169	23	26.9	31	0.89	20190116	76.3	99.5	24.6	27.6	32.3	0.9	2	2	2	2	2	2	3	3	2	2	2	1	20190304	76.7	98	25.4	27.7	33.1	0.89	2
101700288	19820620	36	1	20181128	72.5	87.5	74	35.0077	38.9929	118.5	57.7743	60.7257	66	27.6146	38.3854	107.9	58.897	49.0029	16.5	25.6	22.8	0.9	20190115	74	86.5	18.4	26.2	24.9	0.9	3	2	2	2	3	3	3	3	2	2	1	1	20190305	71.7	86	16	25.3	22.4	0.87	2
101800992	19610925	57	2	20181205	61.5	95.5	106.9	55.6836	51.22	225.1	110.32	114.78	100.5	51.0082	49.4917	198.8	101.211	97.589	23.9	24.3	38.8	0.96	20190122	61.3	91	24	24.2	39.1	0.99	2	2	2	2	2	2	1	1	2	2	1	1	20190308	61	91	23.3	24.1	38.1	0.97	2
101800974	19780323	40	2	20181129	57.8	83	72.7	37.0161	34.98	189.9	95.471	94.4281	56	28.6237	27.3762	210.6	105.469	105.13	20.6	21.5	35.6	0.92	20190117	59.3	80	21.6	22.1	36.4	0.94	2	2	2	2	2	2	1	1	3	2	2	1	20190308	57.7	82	20.6	21.5	35.7	0.93	2
101800956	19571209	60	2	20181126	69.1	98.5	118.6	67.7251	50.8748	224.6	92.7906	131.809	136.7	64.4001	72.2999	203.6	95.883	107.717	29.9	29.4	43.2	0.9	20190111	70.2	98.5	30.9	29.9	44	0.9	2	2	2	2	2	2	3	3	3	3	3	1	20190226	66.2	97	28.9	28.2	43.6	0.94	2
101801988	19920928	26	2	20181204	72.9	93	53.2	26.155	27.0449	297.7	147.233	150.467	44.5	19.3823	25.1177	265.4	130.328	135.072	27.9	26.7	38.2	0.9	20190124	71.8	94	27.4	26.3	38.1	0.92	2	3	2	2	3	3	3	3	3	2	1	1	20190308	68.7	59.5	24.1	25.2	35.1	0.9	2
101800995	19890719	29	2	20181205	54.8	76.5	48.5	24.417	24.0823	145.6	73.9655	71.6345	35.9	17.3303	17.9097	170	85.7441	84.2559	20.5	22.3	37.4	0.84	20190122	55.8	76.5	18.3	22.7	32.7	0.85	2	3	2	2	2	3	3	3	3	3	2	2	20190306	54.8	76.5	19.8	22.3	36.1	0.85	2
101700391	19760118	42	2	20181127	74.9	102	65.1	32.8842	32.2158	255.6	123.35	132.25	68.7	34.4424	34.2516	326.7	162.36	164.34	26.9	27	35.9	0.92	20190111	76.3	101	26.1	27.5	34.3	0.94	2	2	2	2	2	2	1	1	2	3	2	1	20190307	78.8	101	27.3	28.4	34.6	0.93	2
101800984	19820415	36	2	20181204	79.2	99	123.2	62.014	61.186	322.8	162.414	160.388	87.6	43.7957	43.8074	225	112.201	113.799	29.8	29.6	37.6	0.92	20190118	78.4	98.5	29.3	29.3	37.3	0.92	2	2	2	2	2	2	3	3	3	2	2	1	20190306	72.9	93.5	24.2	27.2	33.1	0.89	2
101800404	19730827	45	2	20181205	67.2	94.5	139.1	71.7274	67.3726	194.8	100.471	94.3287	102.9	51.0752	51.8248	259.1	131.861	127.239	22.8	25.6	33.9	0.97	20190122	67.8	92.5	24.2	25.8	35.7	0.99	2	2	2	2	2	2	1	1	3	2	1	1	20190307	68	96.5	23	25.9	33.9	0.99	2
101800969	19890605	29	2	20181129	57.8	78	36.7	24.7455	11.9543	134.4	67.0384	67.3616	18.7	7.77335	10.1967	115.7	57.0148	58.0823	17.3	21.4	29.9	0.81	20190111	56.9	82.5	16.5	21	29	0.8	2	2	2	2	2	2	3	3	2	2	1	1	20190226	57.3	82.3	17.2	21.2	30	0.8	2
[truncated: 11 more columns]
